# Supplementary material for: tRNA lysidinylation is essential for the minimal translation system in the Plasmodium falciparum apicoplast
Source: EMBO Rep. 2025 Mar 20;26(9):2300–22. doi: 10.1038/s44319-025-00420-w (PMC12069591; doi:10.1038/s44319-025-00420-w)
Supplement: Supplementary file 3 — Source data Fig. 2 [file 44319_2025_420_MOESM3_ESM.zip]

Archive with 4 entries (3 files):
- Figure 2/2C/
- Figure 2/2C/Fig 2C readme.pdf
- Figure 2/2C/Fig 2C readme.pptx
- Figure 2/2C/Fig 2C_genotyping PCR.tif
