# Supplementary material for: tRNA lysidinylation is essential for the minimal translation system in the Plasmodium falciparum apicoplast
Source: EMBO Rep. 2025 Mar 20;26(9):2300–22. doi: 10.1038/s44319-025-00420-w (PMC12069591; doi:10.1038/s44319-025-00420-w)
Supplement: Supplementary file 4 — Source data Fig. 3 [file 44319_2025_420_MOESM4_ESM.zip]

Archive with 10 entries (7 files):
- Figure 3/3B/
- Figure 3/3B/Fig 3B readme.pdf
- Figure 3/3B/Fig 3B readme.pptx
- Figure 3/3B/Fig 3B_genotyping PCR.tif
- Figure 3/3C/
- Figure 3/3C/Fig 3C readme.pdf
- Figure 3/3C/Fig 3C readme.pptx
- Figure 3/3C/Fig 3C_NAM PCR.tif
- Figure 3/3E/
- Figure 3/3E/Fig 3E_4 day growth assay.xlsx
