# Supplementary material for: tRNA lysidinylation is essential for the minimal translation system in the Plasmodium falciparum apicoplast
Source: EMBO Rep. 2025 Mar 20;26(9):2300–22. doi: 10.1038/s44319-025-00420-w (PMC12069591; doi:10.1038/s44319-025-00420-w)
Supplement: Supplementary file 4 — Source data Fig. 3 [file 44319_2025_420_MOESM4_ESM.zip › Figure 3/3E/Fig 3E_4 day growth assay.xlsx]

## Sheet: Sheet1
	Source data for Figure 3E			Growth assay parasitemia (%) counts for ∆pftilS parasites. Asynchronous parasites were grown with or without 50 μM Mevalonate (Mev). Parasitemia was monitored daily using flow cytometry over four days. Data points represent daily parasitemia counts from two independent biological replicates, each consisting of four technical replicates.
		Mev+								Mev-
	Time (days)	Rep 1	Rep 2	Rep 3	Rep 4	Rep 1	Rep 2	Rep 3	Rep 4	Rep 1	Rep 2	Rep 3	Rep 4	Rep 1	Rep 2	Rep 3	Rep 4
	0	0.41	0.48	0.45	0.39	0.39	0.26	0.27	0.38	0.37	0.48	0.38	0.36	0.2	0.29	0.38	0.28
	1	1.3	1.36	1.36	1.32	1.86	1.56	1.64	1.66	0.24	0.24	0.23	0.25	0.55	0.53	0.45	0.53
	2	2.71	2.62	2.68	2.62	2.96	3.01	3.52	3.01	0.17	0.17	0.16	0.18	0.43	0.5	0.44	0.41
	3	11.28	11.19	10.21	11.13	15.08	14.179	14.58	13.39	0.24	0.39	0.44	0.39	0.33	0.49	0.43	0.43
	4	12.53	12.52	12.7	12.5	13.98	16.21	15.45	15.67	0.32	0.45	0.25	0.38	0.25	0.31	0.3	0.3
		Biological replicate 1				Biological replicate 2				Biological replicate 1				Biological replicate 2
