# Supplementary material for: tRNA lysidinylation is essential for the minimal translation system in the Plasmodium falciparum apicoplast
Source: EMBO Rep. 2025 Mar 20;26(9):2300–22. doi: 10.1038/s44319-025-00420-w (PMC12069591; doi:10.1038/s44319-025-00420-w)
Supplement: Supplementary file 5 — Source data Fig. 4 [file 44319_2025_420_MOESM5_ESM.zip]

Archive with 11 entries (8 files):
- Figure 4/4C/
- Figure 4/4C/Fig 4C readme.pdf
- Figure 4/4C/Fig 4C readme.pptx
- Figure 4/4C/Fig 4C_genotyping PCR.tif
- Figure 4/4D/
- Figure 4/4D/Fig 4D readme.pdf
- Figure 4/4D/Fig 4D readme.pptx
- Figure 4/4D/Fig 4D_Immunoblot_anti-aldolase.tif
- Figure 4/4D/Fig 4D_Immunoblot_anti-mCherry.tif
- Figure 4/4E/
- Figure 4/4E/Fig 4E_growth assay_fold increase.xlsx
