# Supplementary material for: tRNA lysidinylation is essential for the minimal translation system in the Plasmodium falciparum apicoplast
Source: EMBO Rep. 2025 Mar 20;26(9):2300–22. doi: 10.1038/s44319-025-00420-w (PMC12069591; doi:10.1038/s44319-025-00420-w)
Supplement: Supplementary file 5 — Source data Fig. 4 [file 44319_2025_420_MOESM5_ESM.zip › Figure 4/4E/Fig 4E_growth assay_fold increase.xlsx]

## Sheet: Sheet1
	Source data for Figure 4E			Fold increase in parasitemia per growth cycle for ectilS+ and PfMevattB parasites. Asynchronous cultures were supplemented with 0.5 µM anhydrous tetracycline (aTc) for a complete growth cycle (~48 hours), after which parasitemia was quantified using flow cytometry. The fold increase in parasitemia, calculated as the ratio of final to initial parasitemia, reflects the growth rate. Data represent f…
				PfMevattB		ectilS+
			Growth cycle	Rep 1	Rep 2	Rep 1	Rep 2
			1	8.68	7.04	10.39	4.52
			2	7.82	10.16	9.49	8.4
			3	8.94	9.44	5.42	5.64
			4	8.37	8.36	7.16	8.79
			5	8.77	7.38	9.14	7.66
