# Supplementary material for: tRNA lysidinylation is essential for the minimal translation system in the Plasmodium falciparum apicoplast
Source: EMBO Rep. 2025 Mar 20;26(9):2300–22. doi: 10.1038/s44319-025-00420-w (PMC12069591; doi:10.1038/s44319-025-00420-w)
Supplement: Supplementary file 6 — Source data Fig. 5 [file 44319_2025_420_MOESM6_ESM.zip]

Archive with 14 entries (9 files):
- Figure 5/5B/
- Figure 5/5B/Fig 5B readme.pdf
- Figure 5/5B/Fig 5B readme.pptx
- Figure 5/5B/Fig 5B_genotyping PCR.tif
- Figure 5/5C/
- Figure 5/5C/Fig 5C_4 day growth assay.xlsx
- Figure 5/5E/
- Figure 5/5E/Fig 5E readme.pdf
- Figure 5/5E/Fig 5E readme.pptx
- Figure 5/5E/Fig 5E_NAM PCR.tif
- Figure 5/5F/
- Figure 5/5F/Fig 5F_growth assay_fold increase.xlsx
- Figure 5/5H/
- Figure 5/5H/Fig 5H_8 day growth assay.xlsx
