# Supplementary material for: tRNA lysidinylation is essential for the minimal translation system in the Plasmodium falciparum apicoplast
Source: EMBO Rep. 2025 Mar 20;26(9):2300–22. doi: 10.1038/s44319-025-00420-w (PMC12069591; doi:10.1038/s44319-025-00420-w)
Supplement: Supplementary file 6 — Source data Fig. 5 [file 44319_2025_420_MOESM6_ESM.zip › Figure 5/5C/Fig 5C_4 day growth assay.xlsx]

## Sheet: Sheet1
	Source data for Figure 5C			Growth assay parasitemia (%) counts for ectilS+∆tilS parasites. Asynchronous parasites were grown with or without 50 μM mevalonate (Mev) in media containing 0.5 µM anhydrous tetracycline (aTc). Parasitemia was monitored daily using flow cytometry over four days. Data points represent daily parasitemia counts from two independent biological replicates, each consisting of four technical replicates.
		Mev+aTc+								Mev-aTc+
	Time (days)	Rep 1	Rep 2	Rep 3	Rep 4	Rep 1	Rep 2	Rep 3	Rep 4	Rep 1	Rep 2	Rep 3	Rep 4	Rep 1	Rep 2	Rep 3	Rep 4
	0	0.6	0.57	0.51	0.58	0.51	0.61	0.39	0.48	0.41	0.5	0.41	0.4	0.64	0.52	0.48	0.49
	1	1.3	1.37	1.52	1.53	0.53	0.46	0.61	0.5	1.47	1.49	1.43	1.9	0.67	0.51	0.57	0.52
	2	3.79	3.74	4.2	4.27	0.96	0.91	0.89	0.79	4.4	4.58	4.68	5.35	1.09	1.04	1.14	0.87
	3	6.3	6.88	7.28	7.73	1.92	2.08	2.08	2.12	8.12	8.97	8.54	9.14	3.25	2.94	2.97	3.05
	4	12.93	13.14	12.92	13.3	4.25	4.41	4.45	4.36	13.59	12.94	13.17	12.94	6.89	6.81	7.32	6.78
		Biological replicate 1				Biological replicate 2				Biological replicate 1				Biological replicate 2
