# Supplementary material for: tRNA lysidinylation is essential for the minimal translation system in the Plasmodium falciparum apicoplast
Source: EMBO Rep. 2025 Mar 20;26(9):2300–22. doi: 10.1038/s44319-025-00420-w (PMC12069591; doi:10.1038/s44319-025-00420-w)
Supplement: Supplementary file 6 — Source data Fig. 5 [file 44319_2025_420_MOESM6_ESM.zip › Figure 5/5F/Fig 5F_growth assay_fold increase.xlsx]

## Sheet: Sheet1
	Source data for Figure 5F			Fold increase in parasitemia per growth cycle for ectilS+ΔpftilS and PfMevattB parasites. Asynchronous cultures were supplemented with 0.5 µM anhydrous tetracycline (aTc) for a complete growth cycle (~48 hours), after which parasitemia was quantified using flow cytometry. The fold increase in parasitemia, calculated as the ratio of final to initial parasitemia, reflects the growth rate. Data repr…
				PfMevattB		ectilS+ΔpftilS
			Growth cycle	Rep 1	Rep 2	Rep 1	Rep 2
			1	6.32	7.56	6.91	6.1
			2	7.56	7.64	7.46	8.13
			3	7.08	7.57	7.48	5.55
			4	5.66	6.13	5.96	6.71
			5	8.92	8.87	9.26	7.7
