# Supplementary material for: tRNA lysidinylation is essential for the minimal translation system in the Plasmodium falciparum apicoplast
Source: EMBO Rep. 2025 Mar 20;26(9):2300–22. doi: 10.1038/s44319-025-00420-w (PMC12069591; doi:10.1038/s44319-025-00420-w)
Supplement: Supplementary file 6 — Source data Fig. 5 [file 44319_2025_420_MOESM6_ESM.zip › Figure 5/5H/Fig 5H_8 day growth assay.xlsx]

## Sheet: Sheet1
	Source data for Figure 5H			Growth assay parasitemia (%) counts for ectilS+∆pftilS parasites. Asynchronous parasites were grown under permissive (presence of 0.5 μM anhydrous tetracycline [aTc] and absence of 0.5 μM Shield1) and non-permissive conditions (absence of 0.5 μM aTc and presence of 0.5 μM Shield1). Parasitemia was monitored daily over eight days using flow cytometry. On day 4, parasite cultures were diluted 1:10,…
		Permissive (aTC+ Shld-)								Non-permissive (aTC- Shld+)
	Time (Days)	Rep 1	Rep 2	Rep 3	Rep 4	Rep 1	Rep 2	Rep 3	Rep 4	Rep 1	Rep 2	Rep 3	Rep 4	Rep 1	Rep 2	Rep 3	Rep 4
	0	0.95	0.74	0.87	0.71	1	1.09	0.98	1.12	0.83	0.91	1.24	0.94	0.84	1.1	0.97	1.06
	1	0.84	0.85	0.79	0.71	1.5	1.25	1.2	1.32	0.83	0.84	0.89	0.83	1	1.25	1.11	1.2
	2	1.72	1.73	1.88	2.23	3.46	3.5	3.45	3.27	1.77	1.56	1.79	1.84	3.33	3.03	3.19	3.7
	3	2.95	3.06	3.16	3.11	12.12	11.28	12.33	11.85	3.15	3.16	3.12	3.56	11.22	10.7	11.63	11.32
	4	7.53	7.63	7.31	7.58	12.83	13.48	12.92	13.21	3.42	3.56	3.24	3.15	8.51	8.68	8.53	9.34
	4	0.753	0.763	0.731	0.758	1.283	1.348	1.292	1.321	0.342	0.356	0.324	0.315	0.851	0.868	0.853	0.934
	5	1.64	1.68	1.81	1.42	6.89	6.58	6.76	6.95	0.58	0.56	0.61	0.44	1.99	1.82	1.75	1.9
	6	6.06	6.83	6.32	6.18	10.76	9.71	9.51	10.13	0.34	0.23	0.34	0.36	1.31	1.43	1.25	1.57
	7	9.27	9.9	9.82	9.59	23.74	23.42	23.21	23.61	0.22	0.19	0.31	0.2	1.03	0.95	0.92	1.19
	8	16.96	16.47	17.76	16.8	19.7	19.08	19.69	20.41	0.2	0.15	0.21	0.14	0.77	0.76	0.67	0.73
		Biological replicate 1				Biological replicate 2				Biological replicate 1				Biological replicate 2
